# Supplementary material for: Designing privacy-friendly digital whiteboards for mediation of clinical progress
Source: BMC Med Inform Decis Mak. 2014 Apr 4;14:27. doi: 10.1186/1472-6947-14-27 (PMC4021250; doi:10.1186/1472-6947-14-27)
Supplement: Additional file 1 — Digital whiteboard prototype. [file 1472-6947-14-27-S1.zip]

Archive with 177 entries (168 files):
- gfx/clock/
- gfx/clock/0-1.png
- gfx/clock/0-2.png
- gfx/clock/0-3.png
- gfx/clock/0.png
- gfx/clock/001-1.png
- gfx/clock/001-2.png
- gfx/clock/001-3.png
- gfx/clock/01-1.png
- gfx/clock/01-2.png
- gfx/clock/01-3.png
- gfx/clock/1-1.png
- gfx/clock/1-2.png
- gfx/clock/1-3.png
- gfx/clock/1.png
- gfx/clock/11-1.png
- gfx/clock/11-2.png
- gfx/clock/11-3.png
- gfx/clock/111-1.png
- gfx/clock/111-2.png
- gfx/clock/111-3.png
- gfx/clock/2-1.png
- gfx/clock/2-2.png
- gfx/clock/2-3.png
- gfx/clock/2.png
- gfx/clock/21-1.png
- gfx/clock/21-2.png
- gfx/clock/21-3.png
- gfx/clock/211-1.png
- gfx/clock/211-2.png
- gfx/clock/211-3.png
- gfx/clock/3-1.png
- gfx/clock/3-2.png
- gfx/clock/3-3.png
- gfx/clock/3.png
- gfx/clock/31-1.png
- gfx/clock/31-2.png
- gfx/clock/31-3.png
- gfx/clock/311-1.png
- gfx/clock/311-2.png
- gfx/clock/311-3.png
- gfx/clock/4-1.png
- gfx/clock/4-2.png
- gfx/clock/4-3.png
- gfx/clock/4.png
- gfx/clock/41-1.png
- gfx/clock/41-2.png
- gfx/clock/41-3.png
- gfx/clock/5-1.png
- gfx/clock/5-2.png
- gfx/clock/5-3.png
- gfx/clock/5.png
- gfx/clock/51-1.png
- gfx/clock/51-2.png
- gfx/clock/51-3.png
- gfx/clock/511-1.png
- gfx/clock/511-2.png
- gfx/clock/511-3.png
- gfx/clock/6-1.png
- gfx/clock/6-2.png
- gfx/clock/6-3.png
- gfx/clock/6.png
- gfx/clock/7-1.png
- gfx/clock/7-2.png
- gfx/clock/7-3.png
- gfx/clock/7.png
- gfx/clock/8-1.png
- gfx/clock/8-2.png
- gfx/clock/8-3.png
- gfx/clock/8.png
- gfx/clock/9-1.png
- gfx/clock/9-2.png
- gfx/clock/9-3.png
- gfx/clock/9.png
- gfx/clock/am.png
- gfx/clock/apm.png
- gfx/clock/clockbg-blank.png
- gfx/clock/clockbg1.png
- gfx/clock/clockbg2.png
- gfx/clock/clockbg3.png
- gfx/clock/clockbg4.png
- gfx/clock/clockbg5.png
- gfx/clock/clockbg6.png
- gfx/clock/pm.png
- gfx/comment.png
- gfx/event_gate.png
- gfx/gradient-large.png
- gfx/gradient.png
- gfx/gradient.xcf
- gfx/icon_left.png
- gfx/icon_right.png
- gfx/journal.png
- gfx/lab.png
- gfx/radiology.png
- gfx/refresh_01.png
- gfx/send.png
- gfx/smartcard.jpg
- gfx/surgery.png
- gfx/user.jpg
- gfx/_comment.png
- gfx/_journal.png
- gfx/_lab.png
- gfx/_radiology.png
- gfx/_surgery.png
- gfx/_user.jpg
- gfx/
- js/costtviz-models.js
- js/costtviz-utils.js
- js/costtviz.js
- js/enums.js
- js/excanvas.js
- js/jquery-1.3.2.min.js
- js/jquery-1.7.1.min.js
- js/jquery-ui-1.8.16.min.js
- js/jquery.colorbox.js
- js/jquery.expand.js
- js/jquery.jdigiclock.js
- js/jquery.sparkline.js
- js/
- res/gerd1.jpg
- res/gerd2.jpg
- res/gerd3.jpg
- res/gerd4.jpg
- res/gerd5.jpg
- res/gerddahl_CT-beskrivelse.png
- res/gunnarvik_operasjonsmelding.png
- res/gunnarvik_operasjonsnotat.png
- res/innkomstjournal_empty.png
- res/morten_operasjonsmelding.png
- res/oddhansen_innkomst_1.png
- res/oddhansen_innkomst_2.png
- res/oddhansen_rtg1.jpg
- res/oddhansen_rtg2.jpg
- res/oddhansen_rtg3.jpg
- res/oddhansen_rtg4.jpg
- res/odd_operasjonsmelding.png
- res/odd_rtgbeskrivelse.png
- res/odd_rtghenvisning.png
- res/
- index.html
- LICENSE
- README.md
- css/images/
- css/images/border.png
- css/images/controls.png
- css/images/ie6/
- css/images/ie6/borderBottomCenter.png
- css/images/ie6/borderBottomLeft.png
- css/images/ie6/borderBottomRight.png
- css/images/ie6/borderMiddleLeft.png
- css/images/ie6/borderMiddleRight.png
- css/images/ie6/borderTopCenter.png
- css/images/ie6/borderTopLeft.png
- css/images/ie6/borderTopRight.png
- css/images/loading.gif
- css/images/loading_background.png
- css/images/overlay.png
- css/jquery.colorbox.css
- css/jquery.jdigiclock.css
- css/smoothness/
- css/smoothness/images/
- css/smoothness/images/ui-bg_flat_0_aaaaaa_40x100.png
- css/smoothness/images/ui-bg_flat_75_ffffff_40x100.png
- css/smoothness/images/ui-bg_glass_55_fbf9ee_1x400.png
- css/smoothness/images/ui-bg_glass_65_ffffff_1x400.png
- css/smoothness/images/ui-bg_glass_75_dadada_1x400.png
- css/smoothness/images/ui-bg_glass_75_e6e6e6_1x400.png
- css/smoothness/images/ui-bg_glass_95_fef1ec_1x400.png
- css/smoothness/images/ui-bg_highlight-soft_75_cccccc_1x100.png
- css/smoothness/images/ui-icons_222222_256x240.png
- css/smoothness/images/ui-icons_2e83ff_256x240.png
- css/smoothness/images/ui-icons_454545_256x240.png
- css/smoothness/images/ui-icons_888888_256x240.png
- css/smoothness/images/ui-icons_cd0a0a_256x240.png
- css/smoothness/jquery-ui-1.8.16.custom.css
- css/style.css
- css/
