# Supplementary material for: Designing privacy-friendly digital whiteboards for mediation of clinical progress
Source: BMC Med Inform Decis Mak. 2014 Apr 4;14:27. doi: 10.1186/1472-6947-14-27 (PMC4021250; doi:10.1186/1472-6947-14-27)
Supplement: Additional file 1 — Digital whiteboard prototype. [file 1472-6947-14-27-S1.zip › js/enums.js]

(function (exports) {
    function copyOwnFrom(target, source) {
        Object.getOwnPropertyNames(source).forEach(function(propName) {
            Object.defineProperty(target, propName,
                Object.getOwnPropertyDescriptor(source, propName));
        });
        return target;
    }
    
    function Symbol(name, props) {
        this.name = name;
        if (props) {
            copyOwnFrom(this, props);
        }
        Object.freeze(this);
    }
    /** We don�t want the mutable Object.prototype in the prototype chain */
    Symbol.prototype = Object.create(null);
    Symbol.prototype.constructor = Symbol;
    /**
     * Without Object.prototype in the prototype chain, we need toString()
     * in order to display symbols.
     */
    Symbol.prototype.toString = function () {
        return "|"+this.name+"|";
    };
    Object.freeze(Symbol.prototype);

    Enum = function (obj) {
        if (arguments.length === 1 && obj !== null && typeof obj === "object") {
            Object.keys(obj).forEach(function (name) {
                this[name] = new Symbol(name, obj[name]);
            }, this);
        } else {
            Array.prototype.forEach.call(arguments, function (name) {
                this[name] = new Symbol(name);
            }, this);
        }
        Object.freeze(this);
    }
    Enum.prototype.symbols = function() {
        return Object.keys(this).map(
            function(key) {
                return this[key];
            }, this
        );
    }
    Enum.prototype.contains = function(sym) {
        if (! sym instanceof Symbol) return false;
        return this[sym.name] === sym;
    }
    exports.Enum = Enum;
    exports.Symbol = Symbol;
}(typeof exports === "undefined" ? this.enums = {} : exports));
// Explanation of this pattern: http://www.2ality.com/2011/08/universal-modules.html
