# Supplementary material for: Designing privacy-friendly digital whiteboards for mediation of clinical progress
Source: BMC Med Inform Decis Mak. 2014 Apr 4;14:27. doi: 10.1186/1472-6947-14-27 (PMC4021250; doi:10.1186/1472-6947-14-27)
Supplement: Additional file 1 — Digital whiteboard prototype. [file 1472-6947-14-27-S1.zip › README.md]

costtviz
========
This prototype is best viewed in the Chrome browser, at 1080p screen resolution (Full HD). 
Full screen browsing mode is recommended.

There is no actual PIN code check enabled, just press four random digits.

All demo contents (patients, medical info) are entirely fictional.

Please visit https://github.com/erlangsec/costtviz for the online code project.
