# Supplementary material for: Designing privacy-friendly digital whiteboards for mediation of clinical progress
Source: BMC Med Inform Decis Mak. 2014 Apr 4;14:27. doi: 10.1186/1472-6947-14-27 (PMC4021250; doi:10.1186/1472-6947-14-27)
Supplement: Additional file 1 — Digital whiteboard prototype. [file 1472-6947-14-27-S1.zip › css/style.css]

body {
	background-color: #fff;
	font-family: arial;
	margin: 0;
	padding: 10px;
	width: 1900px;
}

a {
	font-size: 14px;
	padding: 2px 0 2px 0;
}

ul#timelines {
	float: left;
	width: 1680px;
	margin: 0; 
	padding: 0;
	list-style: none;
}
	
	li.timeline {
		float: left;
		width: 200px;
		margin-right: 10px;
	}
	
	ul.future, ul.events {
		margin: 0;
		padding: 0;
		list-style: none;
	}
	
		ul.future li.event, ul.events li.event {
			margin-bottom: 10px;
		}
		
	div.future_wrap {
		position: relative;
		height: 180px;
	}
	
		ul.future {
			position: absolute;
			bottom: 0;
			width: 200px;
		}
		

	#timeline_overlay {
		background: transparent url('../gfx/gradient.png') no-repeat;
		width: 300px;
		height: 515px;
		position: absolute;
		top: 300px;
		left: 0; 
	}

.label {
	text-align: center;
	font-size: 21px;
	color: #fff;
}

.time_label {
	float: right;
	font-size: 14px;
	margin: 1px 8px 4px 8px;
}

	.time_label.faded {
		font-size: 11px;
		margin: 2px 4px 4px 8px;
		opacity: 0.8;
	}

.event_heading {
	clear: both;
	font-size: 16px;
    padding: 8px 8px 6px 8px;
    cursor: pointer;
}

.event_text {
	clear: both;
	background-color: #fff;
	border-radius: 3px;
	margin: 0 5px 5px 5px;
	color: #444;
	padding: 5px;
	font-size: 12px;
	width: 176px;
	line-height: 1.4;
}

.icon {
	background-repeat: no-repeat;
	background-position: 10px center;
}
	.icon.lab {
		background-image: url('../gfx/lab.png');
		background-position: 10px 5px;
	}
	.icon.radiology {
		background-image: url('../gfx/radiology.png');
		background-position: 5px center;
	}
	.icon.surgery {
		background-image: url('../gfx/surgery.png');
		background-position: 5px center;
	}
	.icon.journal {
		background-image: url('../gfx/journal.png');
	}
	.icon.comment {
		background-image: url('../gfx/comment.png');
		background-position: 5px center;
	}

	
.event {
	border-radius: 0.4em;
	min-height: 34px;
	border: 2px solid rgba(255, 255, 255, 0.98);
    box-shadow: 0px 0px 2px rgba(0, 0, 0, 0.2);
    color: #fff;
    padding: 0 0 0 0;
}

	.event.future {
		opacity: 0.6;
		border-style: dashed;
		border-width: 2px;
	}

	.event.lab {
		background-color: #ff0000;
	}
		.event.lab.medium {
			background-color: rgba(255,0,0,0.4);
		}
		
	.event.radiology {
		background-color: #1a1a1a;
	}
		.event.radiology.medium {
			background-color: rgba(26,26,26,0.65);
		}
		
	.event.surgery {
		background-color: rgba(0,128,0,0.9);
	}
		.event.surgery.medium {
			background-color: rgba(0,128,0,0.4);
		}
		
	.event.journal {
		background-color: #3737c8;
	}		
		.event.journal.medium {
			background-color: rgba(55,55,200,0.3);
		}
		
	.event.comment {
		background-color: #ffb300;
	}
		.event.comment.medium {
			background-color: rgba(255,179,0,0.5);
		}
	
	.event.medium.icon {
	}
	
	.event.old {
		color: #fff;
		color: #888;
		background-color: rgb(210,210,210);
		background-color: #fff;
		background-image: none;
	}
	
		.event.old .event_heading {
			color: #ccc;
		}
	
div.patient {
	margin: 5px 0 15px 0;
}

	div.patient_label {
		color: #333;
		font-size: 16px;
		padding: 4px 0 3px 0;
		line-height: 1.3;
		background-color: #fafafa;
		color: #AAA;
		text-align: center;
		height: 50px;
		vertical-align:middle;
		display: table-cell;
		width: 200px;
		cursor: pointer;
	}

.lab_label {
	margin: 5px 0 0 3px;
	font-size: 12px;
	color: #777;
}

.radiology_thumb {
	width: 176px;
	margin-top: 10px;
}

a.send_btn {
	display: block;
	width: 160px;
	height: 32px;
	background: url('../gfx/send.png') no-repeat center;
}

#control {
	float: left;
	width: 220px;
	height: 980px;
	position: relative;
}

	#controls {
		position: absolute;
		bottom: 0;
	}
	
	a#login_smartcard {
		width: 220px;
		height: 244px;
		display: block;
		background: url('../gfx/smartcard.jpg') no-repeat center;
		text-align: center;
		font-size: 22px;
		color: #777;
		text-decoration: none;
		padding-top: 60px;
		line-height: 1.6;
	}	

#stage_control {
	position: absolute;
	top: 950px;
	opacity: 0.3;	
}

input.button {
	padding: 20px 10px 20px 10px;
	font-size: 16px;
	width: 100px;
	margin-top: 20px;
	color: #555;
}

	input.pindigit {
		width: 60px;
		height: 60px;
		font-size: 30px;
		text-align: center;
	}

	
	input#reveal_pinpanel {
		display: block;
		text-decoration: none;
		font-size: 25px;
		font-weight: bold;
		white-space: normal;
		width: 194px;
		padding: 20px 10px 20px 10px;
		margin: 0 auto;
	}

#login_info {
	margin: 10px 0 0 0;
	float: right; 
	font-size: 14px;
	color: #666666;
	line-height: 1.5;
}

	#login_info td {
		text-align: center;
	}

	input#logout_btn {
		margin: 0;
		font-size: 30px;
		font-weight: bold;
		padding: 20px 35px 20px 35px;
		color: #222;
	}

#pincode_panel {
	display: none;
}

div.warning {
	color: #ff0000;
	background-color: #fef8f8;
	padding: 5px;
	font-size: 15px;
	text-align: center;
}

#digiclock {
	float: right;  
	-moz-transform: scale(0.5);
  	-webkit-transform: scale(0.5);
  	position: absolute;
	top: -60px;
	right: -140px;
	z-index: 3;
}

	#left_arrow, #right_arrow {
		display: none;
	}

	#plugin_container {
		height: 300px;
	}
	#digital_container {
		height: 300px;
		top: 0;
	}	
	
.sparkline {
	display: block;
	margin: 5px 0 0 0;
}

.gray {
	color: #888;	
}

.clear {
	clear: both;
}

.clearfix:after {
   content: ".";
   visibility: hidden;
   display: block;
   height: 0;
   clear: both;
}
